# Supplementary material for: Vitamin D3 Supplementation at 5000 IU Daily for the Prevention of Influenza-like Illness in Healthcare Workers: A Pragmatic Randomized Clinical Trial
Source: Nutrients. 2022 Dec 30;15(1):180. doi: 10.3390/nu15010180 (PMC9823308; doi:10.3390/nu15010180)
Supplement: Supplementary file 1 [file nutrients-15-00180-s001.zip]

Archive with 2 entries (2 files):
- Supplement 1 Updated 2022-12-29.pdf
- Supplement 2.pdf
